# Supplementary material for: Effects of Monascus pilosus SWM 008-Fermented Red Mold Rice and Its Functional Components on Gut Microbiota and Metabolic Health in Rats
Source: Foods. 2025 Feb 14;14(4):651. doi: 10.3390/foods14040651 (PMC11854857; doi:10.3390/foods14040651)
Supplement: Supplementary file 1 [file foods-14-00651-s001.zip]

Archive with 1 entries (1 files):
- foods-3399687-supplementary.pdf
